# Supplementary material for: Significant and Various Effects of ML329-Induced MITF Suppression in the Melanoma Cell Line
Source: Cancers (Basel). 2024 Jan 7;16(2):263. doi: 10.3390/cancers16020263 (PMC10814414; doi:10.3390/cancers16020263)
Supplement: Supplementary file 1 [file cancers-16-00263-s001.zip]

Archive with 1 entries (1 files):
- cancers-2785186-supplementary.pdf
